# Supplementary material for: Molecular Dynamics Simulation Study of the Selective Inhibition of Coagulation Factor IXa over Factor Xa
Source: Molecules. 2023 Oct 2;28(19):6909. doi: 10.3390/molecules28196909 (PMC10574344; doi:10.3390/molecules28196909)
Supplement: Supplementary file 1 [file molecules-28-06909-s001.zip]

Archive with 1 entries (1 files):
- molecules-2569807-supplementary.pdf
